# Supplementary material for: Immune-Inhibitory Gene Expression is Positively Correlated with Overall Immune Activity and Predicts Increased Survival Probability of Cervical and Head and Neck Cancer Patients
Source: Front Mol Biosci. 2021 Mar 23;8:622643. doi: 10.3389/fmolb.2021.622643 (PMC8021786; doi:10.3389/fmolb.2021.622643)
Supplement: Supplementary file 1 [file table1.xlsx]

## Sheet: Increased survival
Dataset: TCGA-CESC, WGCNA palevioletred2 Immune Module
Note: High expression (upper quartile) of these genes are significantly associated with increased 5-year survival probability in CESC.
Genes used to build 'Pan-Immune Score'
Genes overlapping with 'Immune Suppression Score' were excluded from 'Pan-Immune Score'
Gene	KMSA p-value
MAP4K1	0.00011
TCL1A	0.00011
DPEP2	0.00012
CLECL1	0.00012
LGALS9	0.00013
IDO2	0.00015
BIN2	0.00016
CTRL	0.00017
CD28	0.00018
SELL	0.00018
CST7	0.00019
DERL3	0.00022
ZNF831	0.00024
ITGAD	0.00031
KIAA0748	0.00031
CSF2RA	0.00033
RHOH	0.00033
CD79B	0.00033
HAPLN3	0.00035
FCRL3	0.00035
LAG3	0.00039
ARRDC5	0.00041
VCAM1	0.00042
CD5	0.00043
CD200R1	0.00045
F5	0.00045
SNAI3	0.00046
FAM129C	0.00049
CXorf65	0.00052
STAP1	0.00053
PPM1M	0.00055
HHEX	0.00058
ZNF101	0.00062
TBC1D10C	0.00062
BTLA	0.00068
SCUBE1	0.00069
SAMD3	0.00069
BLK	0.00072
GPR18	0.00072
BCL2L14	0.00076
S1PR4	0.00081
IL16	0.00083
KLRB1	0.00085
FCRL1	0.00086
UBASH3A	0.00086
SLA2	0.00087
STAC3	0.00088
GIMAP7	0.00092
C19orf38	0.00093
GIMAP4	0.00094
KLHL6	0.00094
TLR10	0.00098
CD27	0.00101
FLT3LG	0.00103
TSHR	0.00103
ICOS	0.00105
ASGR2	0.00108
LSP1	0.00108
PSMB10	0.00112
TRAT1	0.00112
IL18BP	0.00114
TLR1	0.00115
PTPRCAP	0.00117
JAK3	0.00119
FOXP3	0.0012
GPR171	0.00121
ITK	0.00124
IL9R	0.00128
RARRES3	0.00139
PILRA	0.0014
LOC100129066	0.00149
KLRK1	0.00152
PKD2L1	0.00152
CD1B	0.0016
ANGPTL6	0.00163
CYTIP	0.00164
PRKCB	0.00165
RAB37	0.00166
ARHGAP15	0.00167
CD48	0.00168
IKZF1	0.00173
CD3D	0.00175
SCML4	0.00179
GMFG	0.0018
ELMO1	0.00187
NLRC5	0.00187
SH2D1A	0.00189
APOB48R	0.00197
TNFRSF13B	0.00202
TARP	0.00207
AMICA1	0.0021
LRMP	0.00211
VPREB3	0.00215
CRTAM	0.00217
APEX2	0.00218
LOC100188949	0.00222
IL21R	0.00223
DENND2D	0.00225
CYSLTR2	0.00226
CETP	0.00227
ZNF80	0.00228
PTPN7	0.00229
FERMT3	0.00231
WAS	0.00234
NAPSB	0.00235
SLA	0.00236
PYHIN1	0.00239
C5AR1	0.00249
GIMAP5	0.00252
ANKRD55	0.00256
SYTL3	0.00256
CD1E	0.00259
PTPRC	0.00265
TNFSF13B	0.00267
APOBEC3H	0.00267
ITM2A	0.0027
SPN	0.00274
BATF	0.00274
SLAMF6	0.00285
ICAM3	0.00292
PAOX	0.00295
ITGAL	0.00296
P2RY14	0.00297
TRAF3IP3	0.00301
PLA2G2D	0.00304
GPR114	0.00311
PIK3R6	0.00315
CD8B	0.00318
BFSP2	0.00323
LST1	0.00323
JAKMIP1	0.00324
IL22RA2	0.00325
SLC15A3	0.00328
EVI2B	0.00334
CD1C	0.00336
WDFY4	0.00336
C8G	0.00342
PER1	0.00344
CD247	0.00344
RTN1	0.0035
GZMM	0.00355
LY9	0.00361
TTC24	0.00368
DOCK10	0.00368
LOC606724	0.00373
ARID5A	0.00375
STK17B	0.00377
INSL3	0.0038
CD8A	0.0038
C16orf54	0.00382
PLEKHO1	0.0039
CD52	0.0039
PVRIG	0.00401
RFX2	0.00405
ADORA2A	0.00409
CTLA4	0.00417
IFI30	0.00417
TNFAIP8L2	0.00422
TIFAB	0.00427
CD74	0.00428
LGALS2	0.00455
ACAP1	0.00459
FAM179A	0.00461
RCSD1	0.00475
GIMAP8	0.0048
LILRP2	0.00499
CC2D2B	0.00499
GNGT2	0.00504
HCG26	0.00512
ARHGAP9	0.00518
RASAL3	0.0052
PPP1R16B	0.0052
CD2	0.00537
TSPAN32	0.00538
GAPT	0.0054
FUT7	0.00545
IGSF6	0.00562
ERMN	0.00564
S100B	0.00567
HTRA4	0.00572
GNG2	0.00578
TSC22D3	0.00579
SIGLEC8	0.00582
PTPN6	0.00586
CPNE5	0.00594
P2RY10	0.00594
FAM65B	0.00597
LY86	0.00599
DENND1C	0.00602
TIGIT	0.00608
LCP1	0.0062
IL18RAP	0.00634
ITGAE	0.00636
CLEC9A	0.00645
PIK3AP1	0.00659
C8orf80	0.00692
SIT1	0.00695
NR4A3	0.00698
FCRL4	0.00699
C8orf40	0.00705
SASH3	0.00724
RGL4	0.00748
POLB	0.00754
RENBP	0.00775
PIK3CG	0.00785
DNAJC5B	0.00786
DHX58	0.00788
RAMP3	0.00796
HAVCR2	0.00812
CLEC12A	0.00812
PRAM1	0.00817
CEACAM21	0.00826
RRAGB	0.00828
CLEC4A	0.00854
CLEC2D	0.00856
SLC12A3	0.00857
CLEC10A	0.00861
GAB3	0.00886
LY96	0.0089
C2orf85	0.00892
GZMH	0.009
CCR6	0.00922
SIRPG	0.00923
SEMA4D	0.00923
EVI2A	0.00929
SPOCK2	0.00929
DTHD1	0.0093
RGS13	0.00933
GYPC	0.00939
PDE6G	0.00944
SLAMF1	0.00954
LYZ	0.00957
CD96	0.00961
ASMT	0.00963
CXCR2P1	0.00971
CD38	0.00974
AKNA	0.00982
IL12RB1	0.00986
C11orf21	0.01002
IPCEF1	0.01006
C19orf66	0.01014
CXCR3	0.01017
ARRB2	0.01018
GIMAP6	0.0102
KIR2DL3	0.01025
GRIN3A	0.01048
KLRD1	0.0105
ODF3B	0.01051
TOX	0.01053
TNFRSF14	0.01066
IDO1	0.01069
THEMIS	0.01081
GSDMB	0.011
TRAFD1	0.01109
CLEC7A	0.01114
SLFN14	0.01115
MEIS2	0.01116
CCR5	0.01119
PIK3R5	0.01132
ABI3	0.01163
GIMAP1	0.01168
WIPF1	0.01188
FNBP1	0.0121
BTK	0.01211
C17orf44	0.01213
TMEM86A	0.01218
CEND1	0.01228
FAM78A	0.01228
GZMK	0.0124
GZMB	0.01259
LILRB2	0.0129
RUFY4	0.01296
GFI1	0.013
C5orf20	0.01306
MFNG	0.01308
MPEG1	0.01358
ABCD2	0.01372
CD3G	0.01388
CD4	0.01396
IGJ	0.01402
DOCK2	0.01417
SMAP2	0.01425
RGS1	0.01441
PSTPIP1	0.01453
IL10RA	0.01463
DOK2	0.01469
SDS	0.01474
GBP4	0.01479
PARP15	0.01497
GLIPR2	0.01497
CXCR5	0.01499
PATL2	0.01511
RAB33A	0.01515
GRAP2	0.01534
SIGLEC1	0.01545
FGD2	0.01548
FGL2	0.0156
CXCL13	0.01573
FGD3	0.01593
ACSM5	0.01604
GPR183	0.01624
COX11	0.01631
SELPLG	0.01632
AKAP5	0.01636
CCL5	0.01638
LOC100233209	0.01697
CORO1A	0.01713
TTC16	0.01716
SNX20	0.01717
HCK	0.01719
TYROBP	0.01724
LOC115110	0.0174
LAT2	0.01742
LCK	0.01746
APBB1IP	0.01746
TPSAB1	0.0175
MS4A6A	0.01775
GPR82	0.01787
JAK2	0.01859
CNR2	0.01885
C14orf73	0.01893
CR1	0.01899
TRANK1	0.01919
RASSF2	0.01953
NFAM1	0.0196
AOAH	0.01966
GHRL	0.01972
NKG7	0.01978
IL3RA	0.02
CXCR4	0.02085
APOBEC3F	0.02127
LIMD2	0.02147
CD37	0.02159
CD40LG	0.02163
AGPAT9	0.02171
LAPTM5	0.02175
LOC728989	0.02185
LOC653786	0.02201
FLT3	0.02211
TREML1	0.02212
FAIM3	0.02222
TMEM149	0.02233
HS3ST2	0.02237
MIR155HG	0.02265
TM7SF4	0.02288
PTPN22	0.02289
SH2D3C	0.02324
C1orf228	0.02407
APOL3	0.02417
PSME2	0.02428
IL18R1	0.02448
INPP5D	0.02464
SPI1	0.02476
CLIC2	0.0248
TMEM156	0.02482
COL29A1	0.02486
FCRL6	0.02487
TBX21	0.02492
C5orf56	0.02494
HSD17B14	0.025
ST3GAL5	0.02516
EMILIN2	0.02569
HCLS1	0.02571
PIK3CD	0.02581
EVL	0.02584
GPR55	0.02588
TIMD4	0.02597
P2RY12	0.02617
CERKL	0.02629
MS4A7	0.02633
P2RY13	0.02674
SECTM1	0.02681
BHLHE22	0.027
TM6SF1	0.02718
C1QB	0.02736
IFI35	0.02741
RRN3P2	0.02746
IL2RB	0.0276
CKB	0.02801
DOCK8	0.0281
KLHDC7B	0.02816
CCL18	0.02827
KIR3DL1	0.02829
ABCB4	0.02949
ATF5	0.02952
STAT5A	0.0298
PDCD1	0.02985
LOC100240735	0.03009
CISH	0.0303
ARHGAP25	0.03065
MCART6	0.0307
UBA7	0.03075
PLEK	0.03081
C17orf87	0.03095
GRIPAP1	0.03109
TREM2	0.03175
LAT	0.03178
FLJ40330	0.03209
C17orf56	0.03216
C1orf162	0.03223
CD53	0.03228
CECR1	0.03243
SP100	0.03259
GPR132	0.03264
AIF1	0.03276
SPATC1	0.03278
TRPV2	0.03288
SAMSN1	0.03304
CACNA2D4	0.03327
HAMP	0.03345
CD300LF	0.03353
ITGB7	0.03378
C9orf139	0.03403
TXK	0.03408
GMIP	0.03448
ZNF683	0.03475
CTSO	0.03497
C1QA	0.03549
OSCAR	0.03582
CD86	0.03585
OLFML3	0.03585
CPA3	0.0361
SP140	0.03615
PRF1	0.03636
PLD4	0.03701
APOC1	0.03709
NCF1B	0.03752
MYO1G	0.03811
CD244	0.03849
RNF166	0.03853
N4BP2L1	0.03893
LRRN3	0.03995
EPB41L3	0.04001
PHKA2	0.04012
NCKAP1L	0.04024
CELF2	0.0412
CD33	0.04138
KLRG1	0.04153
FCER1G	0.04176
TPSB2	0.04233
CD69	0.04238
CXCL9	0.04246
LTA	0.04257
CD101	0.04278
RASGRP1	0.04307
MYO1F	0.04357
KCNJ10	0.04367
SIGLEC10	0.04415
PTPRN2	0.04441
SRGN	0.04444
FCGR1A	0.04453
GVIN1	0.0455
TLR7	0.04589
IL2RA	0.04602
RNASE6	0.04617
EBI3	0.04664
SLAMF7	0.04706
ARHGAP30	0.04786
SIGLEC7	0.04791
IL27	0.04874
IL4I1	0.0493
CXorf21	0.04958

## Sheet: Decreased survival
Data source: TCGA-CESC, WGCNA palevioletred2 Immune Module
Note: High expression (upper quartile) of these genes are significantly associated with decreased 5-year survival probability in CESC.
Gene	KMSA p-value
FBXL18	0.00074
OR52N4	0.00085
PCDHB17	0.00094
PCDHGC4	0.00109
PSMA8	0.00112
AICDA	0.00161
C17orf66	0.00188
NCRNA00158	0.00393
HSPG2	0.00401
PCDHGB4	0.00422
PCDHB3	0.00451
DCAF4L2	0.00528
PROK2	0.00554
TRIM25	0.00561
TREM1	0.00679
SEMA3C	0.00773
XCR1	0.00847
SUN1	0.00885
ULBP3	0.00992
CTAGE6	0.01053
DNAH8	0.01069
SPP1	0.01345
C19orf59	0.01367
APOC4	0.01398
IL2	0.01652
ARPC1B	0.01695
PCDHGA10	0.01711
HSD17B2	0.01956
C1orf200	0.02025
PCDHB6	0.02293
C2orf61	0.02321
CLEC4C	0.02474
TDO2	0.02647
NPY2R	0.03
CLNK	0.03731
PCDHGB5	0.03777
ZNF334	0.03885
ELAVL4	0.03937
SBK2	0.04168
KIR2DL1	0.04477
LMBR1L	0.04775
PCDHGA2	0.04799
RHBDF1	0.04988

## Sheet: Immune suppression
Data source: TCGA-CESC
Note: Quartile expression (upper or lower) of these genes which is significantly associated with increased 5-year survival probability in CESC
Genes used to build 'Immune Suppression Score'
ns: not significant
Gene	KMSA p-value	Quartile	log transformed
IDO2	0.00019	Upper	3.72125
LGALS9	0.00031	Upper	3.50864
CD27	0.00076	Upper	3.11919
BTLA	0.00119	Upper	2.92445
TNFRSF13C	0.00138	Upper	2.86012
FOXP3	0.001472	Upper	2.83209
TNFRSF13B	0.00182	Upper	2.73993
VTCN1	0.00222	Upper	2.65365
LAG3	0.00269	Upper	2.57025
IDO1	0.0092	Upper	2.03621
TNFSF13B	0.01253	Upper	1.90205
CD244	0.01357	Upper	1.86742
TIGIT	0.01436	Upper	1.84285
IL10RA	0.01463	Upper	1.83476
TNFRSF17	0.01494	Upper	1.82565
HAVCR2	0.02347	Upper	1.62949
KLRG1	0.02478	Upper	1.6059
TNFRSF14	0.02989	Upper	1.52447
CTLA4	0.03376	Upper	1.4716
TNFSF10	0.04083	Upper	1.38902
NT5E	0.00027	Lower	3.56864
IL1B	0.001161	Lower	2.93517
TNFRSF12A	0.00665	Lower	2.17718
TGFB1	0.0278	Lower	1.55596
TGFBR2	0.04468	Lower	1.34989
IL1A	0.0483	Lower	1.31605
TGFBR1	0.04837	Lower	1.31542
CD274	ns
PDCD1LG2	ns
ICOSLG	ns
CD276	ns
IGSF11	ns
TNFSF4	ns
ENTPD1	ns
TNFSF18	ns
CD70	ns
TNFSF9	ns
FASLG	ns
PDCD1	ns
CD160	ns
C10ORF54	ns
TNFRSF4	ns
TNFRSF9	ns
TNFRSF18	ns
TNFSF12	ns
TNFSF13	ns
IL10RB	ns
IL10	ns
TGFB2	ns
ARG1	ns

## Sheet: TCGA-CESC cohort
Barcode	Survival (days_to_death)	Status	Pan-Immune Score'	Immune Suppression Score'	IPS4 (CTLA/PD1/PDL1/PDL2 pos)
TCGA-C5-A7CG	6408	0	0.102275	0.11389	9
TCGA-JX-A3Q0	6375	0	-0.00282891	0.0290589	9
TCGA-C5-A1BK	5385	0	0.0806707	0.103416	9
TCGA-C5-A1BL	5271	0	-0.00590665	0.0141706	7
TCGA-C5-A905	4879	0	-0.0937114	-0.0940858	6
TCGA-C5-A7UE	4738	0	-0.0673472	-0.0645855	7
TCGA-C5-A7CH	4694	0	-0.114313	-0.126278	7
TCGA-IR-A3L7	4483	0	-0.128477	-0.0906759	6
TCGA-C5-A7CO	4482	0	-0.0540975	0.0114648	7
TCGA-C5-A8XJ	4467	0	-0.0724838	-0.0598511	8
TCGA-C5-A1BJ	4385	0	-0.0310136	-0.0174017	7
TCGA-IR-A3LA	4172	0	-0.0719453	-0.0472136	6
TCGA-C5-A7CK	4086	1	-0.13049	-0.126704	6
TCGA-C5-A7UH	3988	0	-0.0555101	-0.0854378	5
TCGA-IR-A3LC	3935	0	-0.0600269	-0.0755411	7
TCGA-DS-A1OD	3874	0	0.0781051	0.0822662	9
TCGA-DS-A0VN	3609	0	0.0400869	0.0480775	8
TCGA-DS-A0VM	3589	0	-0.0592597	-0.0301368	9
TCGA-EK-A2IR	3442	0	-0.159545	-0.13254	5
TCGA-C5-A7CJ	3097	1	-0.00583967	-0.00884306	7
TCGA-C5-A2LZ	3046	1	-0.035899	0.00918162	8
TCGA-C5-A8XK	3039	0	-0.0916811	-0.0933085	7
TCGA-IR-A3LF	2949	0	-0.0505254	-0.0129653	9
TCGA-DG-A2KJ	2893	0	0.048509	0.0696042	8
TCGA-C5-A7UI	2888	1	0.0274389	0.0780681	10
TCGA-UC-A7PF	2859	1	0.0382306	0.0549922	10
TCGA-DR-A0ZL	2669	0	-0.0890127	-0.0578442	6
TCGA-C5-A2LX	2526	0	0.0792308	0.0806764	8
TCGA-C5-A1BM	2520	1	0.0294587	0.0450956	8
TCGA-DG-A2KK	2496	0	-0.0604147	-0.0207737	6
TCGA-IR-A3LI	2493	0	-0.160051	-0.120016	9
TCGA-IR-A3LH	2394	0	0.0847481	0.0902317	9
TCGA-C5-A2LY	2383	0	0.0650855	0.0578279	9
TCGA-C5-A2LV	2234	0	-0.0188097	-0.0411141	8
TCGA-C5-A2LT	2226	0	-0.0252104	-0.0108988	7
TCGA-UC-A7PI	2114	0	-0.0959884	-0.0540361	8
TCGA-C5-A1BE	2094	1	-0.0615519	-0.0307977	8
TCGA-ZJ-A8QQ	2056	0	-0.0848094	-0.105155	8
TCGA-C5-A1M5	2052	1	-0.00737395	0.0343241	9
TCGA-VS-A9UZ	2044	0	-0.0499457	0.0291401	8
TCGA-IR-A3LB	2032	1	-0.0769293	-0.0494995	7
TCGA-VS-A8EL	1992	0	0.0410719	0.0374171	7
TCGA-DG-A2KM	1946	0	0.179549	0.18409	10
TCGA-EK-A2H0	1847	0	-0.073753	-0.100174	7
TCGA-VS-A8QF	1800	0	-0.0262543	-0.0247416	5
TCGA-DR-A0ZM	1791	0	0.0431185	0.0729302	10
TCGA-VS-A952	1778	0	-0.0932966	-0.0358489	8
TCGA-C5-A1ME	1756	0	-0.0365909	-0.0255135	8
TCGA-BI-A0VS	1735	0	-0.042544	-0.0434299	6
TCGA-VS-A954	1714	0	-0.0619766	-0.0353695	6
TCGA-DS-A0VL	1692	1	-0.0410573	0.0174857	8
TCGA-VS-A957	1688	0	-0.118377	-0.0790946	7
TCGA-MY-A5BD	1667	0	-0.102037	-0.0546455	8
TCGA-VS-A8Q9	1630	0	-0.0815782	-0.0910307	7
TCGA-C5-A1MF	1617	0	-0.0140695	0.0251939	8
TCGA-C5-A3HD	1582	0	-0.125651	-0.0875233	9
TCGA-VS-A959	1561	0	-0.0237679	0.0429098	7
TCGA-C5-A7XC	1551	0	-0.0283023	-0.0195197	7
TCGA-VS-A9U5	1535	0	-0.00537706	0.0424277	6
TCGA-VS-A958	1525	0	0.0700153	0.0834065	9
TCGA-BI-A0VR	1505	0	0.00698016	0.0599486	9
TCGA-VS-A9U7	1472	0	0.00222803	0.0395703	10
TCGA-VS-A9UO	1456	0	-0.104014	-0.0153514	9
TCGA-EK-A2RL	1453	1	-0.1186	-0.0635698	8
TCGA-VS-A9UP	1444	0	-0.161479	-0.131484	5
TCGA-VS-A9UH	1427	0	0.0666027	0.0925908	9
TCGA-VS-A8EC	1415	0	-0.16712	-0.160085	5
TCGA-C5-A1M7	1409	0	-0.0294838	-0.0331703	8
TCGA-C5-A8XH	1394	1	-0.0317936	-0.0109963	9
TCGA-VS-A8EG	1386	0	-0.0872416	-0.0587082	7
TCGA-VS-A9UI	1372	1	-0.0243262	-0.0234605	9
TCGA-DG-A2KL	1367	0	-0.0432223	-0.024227	7
TCGA-JX-A3Q8	1357	0	-0.0170108	0.0407756	9
TCGA-C5-A2LS	1345	0	-0.118059	-0.0399306	7
TCGA-VS-A9UQ	1263	0	-0.0967519	-0.0554662	8
TCGA-EK-A2RA	1246	0	0.00950265	0.0681552	9
TCGA-C5-A1MN	1245	1	-0.121124	-0.11103	7
TCGA-VS-A94W	1243	0	0.0337377	0.0390639	9
TCGA-EA-A1QT	1243	0	-0.0656401	-0.0602439	6
TCGA-VS-A950	1221	0	-0.0875216	-0.0842732	7
TCGA-VS-A8QH	1210	1	-0.111441	-0.130195	8
TCGA-EA-A1QS	1203	0	-0.0711697	-0.0978885	6
TCGA-C5-A1MH	1186	1	0.0337747	0.0508808	8
TCGA-C5-A2M1	1169	0	0.00473218	0.0397085	8
TCGA-EA-A3HQ	1136	0	-0.0115602	-0.00616712	6
TCGA-EA-A3Y4	1122	0	0.0624718	0.0855786	10
TCGA-DS-A0VK	1118	1	-0.10313	-0.0837315	6
TCGA-C5-A1BI	1112	0	0.0116797	0.0168032	7
TCGA-IR-A3LL	1106	0	0.0764553	0.0775156	8
TCGA-FU-A3HZ	1103	0	-0.0834761	-0.106818	5
TCGA-VS-A8QA	1099	0	-0.0632352	-0.000460435	9
TCGA-C5-A1MI	1083	1	-0.0382927	-0.066755	8
TCGA-FU-A57G	1078	0	-0.0985895	-0.0971924	5
TCGA-MY-A5BE	1066	0	0.168692	0.172547	10
TCGA-C5-A1M9	1065	1	-0.0871799	-0.0504041	7
TCGA-MU-A5YI	1053	0	-0.0387217	-0.0451226	8
TCGA-C5-A1MQ	1031	0	0.0527362	0.0833821	8
TCGA-VS-A94Z	1015	0	0.0721528	0.0845142	8
TCGA-EA-A3HU	1013	0	0.0690043	0.0847526	9
TCGA-C5-A2M2	1011	1	-0.101709	-0.0177186	9
TCGA-VS-A8EH	986	0	-0.111102	-0.135392	6
TCGA-VS-A8Q8	978	1	-0.00683973	0.0186016	8
TCGA-EA-A439	965	0	-0.085828	-0.0443453	8
TCGA-EA-A3HS	959	0	-0.0575563	-0.0474979	7
TCGA-C5-A1M6	955	1	-0.170701	-0.0716572	6
TCGA-EA-A3HT	954	0	-0.0519617	-0.0142572	7
TCGA-FU-A3HY	954	0	-0.12362	-0.104833	6
TCGA-VS-A8QM	951	1	0.0458528	0.0411683	8
TCGA-EA-A3HR	940	0	-0.0940772	-0.0911499	6
TCGA-C5-A1M8	919	0	-0.105047	-0.0836854	5
TCGA-VS-A9UB	911	0	0.0451023	0.0550274	8
TCGA-IR-A3LK	908	1	-0.0308598	-0.00172799	6
TCGA-XS-A8TJ	890	0	-0.0357874	0.022258	8
TCGA-DS-A1OA	879	1	-0.0132157	0.00604253	8
TCGA-JW-A69B	863	0	-0.0541518	-0.0436845	7
TCGA-FU-A3YQ	861	0	0.0197599	0.028482	8
TCGA-DS-A1OB	861	1	-0.0558011	-0.0637513	7
TCGA-MU-A51Y	854	0	0.0305948	0.0381728	9
TCGA-C5-A8YR	837	1	-0.0134842	-0.0560079	6
TCGA-JW-A5VG	834	0	-0.0333477	-0.016898	8
TCGA-EA-A5ZD	830	0	-0.00930732	0.00216675	7
TCGA-VS-A8EK	829	1	-0.0745012	-0.0680848	5
TCGA-EA-A5ZE	829	0	0.00446782	0.00971789	8
TCGA-VS-A9UM	829	1	-0.0150299	-0.0103571	7
TCGA-EA-A5ZF	828	0	-0.127632	-0.0808578	5
TCGA-VS-A9UC	825	0	-0.022766	0.00663568	9
TCGA-EA-A5FO	815	0	-0.14697	-0.0687998	7
TCGA-EA-A410	803	0	-0.073494	-0.0928535	6
TCGA-EK-A2H1	799	0	-0.0231864	0.00469915	8
TCGA-FU-A3TQ	795	0	-0.0397412	-0.0287501	7
TCGA-VS-A9UR	793	0	-0.120361	-0.0242785	8
TCGA-EA-A43B	791	0	0.00564585	0.0368619	8
TCGA-WL-A834	791	0	-0.102113	-0.115854	5
TCGA-EA-A5O9	788	0	-0.058321	-0.0278076	8
TCGA-HG-A2PA	773	1	-0.0624544	-0.0294868	8
TCGA-EA-A3QE	761	0	0.0572385	0.0710506	8
TCGA-EA-A4BA	755	0	-0.159993	-0.186552	4
TCGA-EA-A411	747	0	-0.0644019	-0.0635834	7
TCGA-JW-A5VI	747	0	-0.0403272	-0.0671044	8
TCGA-VS-A9UD	739	0	0.0823236	0.089449	9
TCGA-EA-A6QX	730	0	-0.0185918	0.0707526	7
TCGA-VS-A8EI	729	0	-0.0226128	-0.00596399	9
TCGA-FU-A23L	725	0	-0.00225338	0.0324092	9
TCGA-BI-A20A	720	0	0.0128428	0.0503093	8
TCGA-C5-A8YQ	715	1	-0.0875416	-0.0799261	7
TCGA-DS-A3LQ	699	0	-0.0569587	-0.0745634	6
TCGA-Q1-A73S	688	0	-0.144015	-0.166098	4
TCGA-MA-AA3W	685	0	0.0682459	0.0995081	9
TCGA-HM-A3JJ	659	1	-0.028984	0.0106361	8
TCGA-JW-A5VJ	652	0	-0.0821342	-0.0433811	6
TCGA-JX-A3PZ	642	1	-0.0324315	-0.0531207	8
TCGA-FU-A3NI	638	1	-0.0600504	-0.0780465	6
TCGA-C5-A1ML	636	1	-0.0904893	-0.0574623	8
TCGA-JX-A5QV	636	0	-0.0373856	0.017743	7
TCGA-C5-A8ZZ	636	0	-0.106279	-0.0953724	7
TCGA-MY-A5BF	634	0	-0.00836485	0.00759718	9
TCGA-C5-A8YT	633	1	-0.0898598	-0.0950744	6
TCGA-HM-A3JK	632	0	-0.0297251	-0.00866701	7
TCGA-JW-A5VK	623	0	-0.109892	-0.0618743	6
TCGA-C5-A3HL	621	0	-0.0921294	-0.0538411	7
TCGA-EX-A1H5	619	0	-0.0792728	-0.0200425	7
TCGA-C5-A7CM	619	0	-0.110705	-0.0675106	6
TCGA-MA-AA3X	617	0	-0.0264414	-0.0247497	5
TCGA-VS-A8EJ	607	1	-0.0865624	-0.0328426	8
TCGA-MU-A8JM	607	0	-0.0364707	-0.039508	7
TCGA-C5-A1BQ	604	1	-0.00550714	-0.00704737	8
TCGA-EX-A69L	602	0	0.0463923	0.0719714	9
TCGA-R2-A69V	596	0	0.133723	0.11753	8
TCGA-MA-AA3Z	595	0	-0.0189935	0.0228809	9
TCGA-EK-A2PI	586	0	-0.13733	-0.102983	6
TCGA-ZJ-A8QR	582	1	-0.0783448	-0.0358787	7
TCGA-FU-A2QG	579	0	-0.0836235	-0.0588924	8
TCGA-VS-A9V0	573	0	-0.153056	-0.118809	6
TCGA-C5-A1BF	570	1	-0.0600017	-0.0964612	7
TCGA-Q1-A73R	567	0	-0.109461	-0.106837	8
TCGA-VS-A9V2	555	0	0.00865294	0.0194954	9
TCGA-VS-A9UY	555	1	-0.03449	-0.0138456	6
TCGA-JW-AAVH	552	0	-0.0940716	-0.0480505	7
TCGA-C5-A3HE	548	0	0.0146131	0.0135693	8
TCGA-C5-A3HF	543	1	-0.0590899	-0.00863722	8
TCGA-4J-AA1J	542	0	-0.113748	-0.124824	7
TCGA-MA-AA3Y	542	0	0.0142473	0.00530855	9
TCGA-GH-A9DA	540	0	-0.0377326	-0.0495482	7
TCGA-VS-A9V3	540	0	-0.0226346	0.0205354	8
TCGA-Q1-A6DW	534	0	-0.0754898	-0.0571562	7
TCGA-2W-A8YY	533	0	-0.0684832	-0.0433784	4
TCGA-DS-A7WH	533	0	-0.107681	-0.126035	7
TCGA-MY-A913	524	0	-0.0367804	-0.00173882	8
TCGA-C5-A7UC	523	1	-0.154729	-0.169806	6
TCGA-DS-A5RQ	512	0	-0.0366522	0.00121067	8
TCGA-VS-A94X	506	1	-0.0900163	-0.0524625	7
TCGA-Q1-A5R2	499	0	-0.00121751	0.0488224	8
TCGA-VS-A9V5	494	1	-0.113229	-0.0612704	8
TCGA-DS-A7WF	492	1	-0.0876919	-0.0446866	8
TCGA-FU-A3WB	491	0	-0.111372	-0.0888613	8
TCGA-Q1-A6DV	491	0	-0.0912551	-0.05243	7
TCGA-FU-A3EO	490	0	-0.039702	-0.0224719	7
TCGA-Q1-A5R3	485	0	-0.0307179	0.0444184	8
TCGA-Q1-A73P	483	0	-0.0353407	0.0263206	8
TCGA-VS-A9UT	482	0	0.0844433	0.0703084	8
TCGA-VS-A953	477	1	-0.0838385	-0.10879	8
TCGA-JW-A5VL	474	0	0.00953242	0.00859659	7
TCGA-Q1-A5R1	474	0	-0.0706685	0.00369161	8
TCGA-EX-A8YF	473	0	0.0110135	0.0556883	10
TCGA-C5-A7CL	471	1	-0.0904437	-0.0743386	8
TCGA-VS-AA62	469	1	0.03562	0.0351799	9
TCGA-EX-A3L1	463	0	-0.0649226	-0.0617416	7
TCGA-HM-A4S6	454	0	0.00468267	-0.0174938	7
TCGA-EA-A556	453	0	-0.117874	-0.0695907	5
TCGA-C5-A907	448	0	-0.0538388	-0.0450468	9
TCGA-EX-A449	447	0	-0.0880412	-0.038403	7
TCGA-RA-A741	444	0	0.0112767	0.0441016	9
TCGA-VS-A9UU	442	0	-0.0959836	-0.0619773	7
TCGA-VS-A9UL	442	1	-0.171719	-0.157054	5
TCGA-Q1-A73O	428	0	-0.0370181	-0.00461518	8
TCGA-FU-A40J	426	0	-0.0461194	0.0109259	8
TCGA-C5-A7X5	414	1	-0.146602	-0.148829	5
TCGA-EA-A78R	410	0	-0.0300518	0.0230786	8
TCGA-LP-A7HU	406	0	0.00556894	0.0604849	8
TCGA-EA-A3QD	397	0	0.0969731	0.0941861	9
TCGA-EK-A2GZ	383	0	-0.0869547	-0.0615331	7
TCGA-LP-A4AX	380	0	0.0390702	0.041561	9
TCGA-DS-A1OC	376	0	-0.0287277	-0.0384653	6
TCGA-FU-A23K	372	0	0.0228499	0.0517773	9
TCGA-UC-A7PG	370	1	-0.0886139	-0.0823502	6
TCGA-EA-A44S	369	0	-0.02211	-0.0281786	8
TCGA-UC-A7PD	355	1	-0.0972801	-0.0805409	8
TCGA-VS-A8QC	350	1	-0.0843412	-0.0771825	7
TCGA-C5-A0TN	348	1	-0.097576	-0.0792328	8
TCGA-MA-AA43	346	0	-0.113594	-0.117782	6
TCGA-LP-A4AU	343	0	-0.0661347	-0.0461871	8
TCGA-FU-A5XV	321	0	-0.0725315	-0.0571562	5
TCGA-VS-A8EB	305	1	-0.0643214	-0.0638948	7
TCGA-HM-A6W2	287	0	-0.069247	-0.0723289	6
TCGA-Q1-A73Q	284	0	-0.0850107	-0.0946763	8
TCGA-C5-A7X3	284	1	-0.0115456	-0.036201	7
TCGA-MA-AA41	279	0	-0.0641666	-0.061032	7
TCGA-Q1-A6DT	275	1	-0.124043	-0.178178	5
TCGA-DS-A1O9	266	1	0.00393769	0.00351827	8
TCGA-MA-AA42	259	0	0.124223	0.144308	8
TCGA-C5-A8XI	254	0	-0.0330004	0.0272903	8
TCGA-EX-A69M	253	1	0.0191461	0.0470781	9
TCGA-DS-A7WI	252	1	-0.0576628	-0.0708339	7
TCGA-JW-A852	252	1	-0.0487173	-0.0109827	9
TCGA-EX-A1H6	241	0	-0.0834579	-0.0208252	6
TCGA-EA-A50E	227	1	-0.0674163	-0.0884035	5
TCGA-EK-A2IP	202	0	-0.0893723	-0.0775806	7
TCGA-C5-A1BN	166	1	-0.15513	-0.167265	8
TCGA-VS-A9V1	157	1	-0.100352	-0.0779896	7
TCGA-C5-A902	149	0	0.00250717	-0.0497053	10
TCGA-VS-A94Y	144	1	-0.104743	-0.140427	8
TCGA-VS-A9V4	132	1	-0.126841	-0.177731	5
TCGA-EK-A2RC	129	0	-0.00947169	-0.00505666	8
TCGA-ZX-AA5X	119	0	-0.0122061	-0.00913828	6
TCGA-C5-A1MP	109	0	0.0303745	0.000284386	8
TCGA-VS-A9UV	104	1	-0.0917617	-0.0734881	7
TCGA-JW-A5VH	100	1	-0.148402	-0.184789	5
TCGA-PN-A8MA	90	0	-0.0458264	-0.0458431	10
TCGA-C5-A7X8	83	0	-0.051	-0.0341345	7
TCGA-C5-A1MK	74	1	-0.0658611	-0.0429857	6
TCGA-EK-A2RN	71	0	-0.0136343	-0.00470727	6
TCGA-EK-A2RE	57	0	-0.157393	-0.151784	6
TCGA-EK-A2RJ	53	0	-0.00578876	0.0184634	9
TCGA-VS-A9UJ	52	1	-0.175014	-0.144103	3
TCGA-EK-A2RM	50	0	-0.110633	-0.106913	7
TCGA-EK-A2PG	46	0	-0.0875353	-0.0719173	4
TCGA-FU-A3TX	45	0	-0.0412126	-0.0282897	7
TCGA-EK-A2R8	44	0	-0.091385	-0.0691519	8
TCGA-ZJ-AAXA	43	0	-0.10864	-0.11337	5
TCGA-FU-A770	34	0	-0.0864651	-0.0338718	8
TCGA-DG-A2KH	34	0	-0.112608	-0.048324	9
TCGA-LP-A4AW	27	0	-0.080559	-0.0731063	6
TCGA-EK-A2R7	27	0	-0.0281719	0.0267323	7
TCGA-EK-A3GN	27	0	-0.146695	-0.141622	6
TCGA-LP-A5U3	25	0	-0.0334356	-0.00711508	8
TCGA-ZJ-AAX4	21	0	0.00452563	-0.00306054	7
TCGA-EK-A2PM	18	0	-0.187622	-0.200403	3
TCGA-EK-A3GK	15	0	-0.0588514	-0.0130195	7
TCGA-C5-A1MJ	14	1	-0.0706317	-0.0931812	7
TCGA-EK-A2PL	13	0	-0.0905713	-0.0594395	6
TCGA-EK-A2RK	13	0	-0.0174503	0.00562002	9
TCGA-EK-A2PK	12	0	0.0452164	0.0542501	10
TCGA-EA-A97N	11	0	-0.0904869	-0.0761099	7
TCGA-LP-A5U2	9	0	-0.0645403	-0.058375	8
TCGA-EK-A2RB	9	0	-0.0735867	-0.0385249	8
TCGA-ZJ-AAXU	5	0	0.00893909	0.0539251	9
TCGA-EK-A2R9	4	0	-0.00882659	0.0268894	8
TCGA-EK-A3GJ	3	0	0.0110021	0.0183064	9
TCGA-EK-A2RO	2	0	-0.0977707	-0.0790973	8
TCGA-ZJ-A8QO	0	0	0.0158831	0.0379859	7
TCGA-EK-A3GM	0	0	-0.124816	-0.0993781	8
TCGA-ZJ-AB0H	0	0	0.0255049	0.049077	8
TCGA-ZJ-AAX8	0	0	-0.00555147	0.022954	7
TCGA-ZJ-AAXF	0	0	0.00345934	-0.00287095	7
TCGA-ZJ-AB0I	0	0	-0.0881545	-0.112885	10
TCGA-ZJ-AAXN	0	0	-0.0581084	-0.0781548	9
TCGA-ZJ-AAXT	0	0	-0.0696422	-0.0363879	7
TCGA-LP-A4AV	0	0	0.0304088	0.0599486	8
TCGA-ZJ-AAXJ	0	0	-0.0683856	-0.0111669	9
TCGA-ZJ-AAXD	0	0	-0.0997211	-0.0412414	6
TCGA-ZJ-AAXB	0	0	-0.137298	-0.139896	5

## Sheet: TCGA-HNSCC cohort
Barcode	Survival (days_to_death)	Status	Pan-Immune Score'	Immune Suppression Score'	IPS4 (CTLA/PD1/PDL1/PDL2 pos)
TCGA-CV-7410	6417	1	0.369151	0.372053	10
TCGA-CV-A45R	5480	0	0.0581995	0.158401	8
TCGA-CV-7090	5252	0	0.142304	0.110309	8
TCGA-CV-A45Q	5152	1	-0.099174	0.0427121	7
TCGA-CV-A45T	4856	1	0.317324	0.35349	9
TCGA-CV-7427	4760	1	0.205817	0.215045	9
TCGA-CV-7435	4680	1	0.0659416	0.215676	7
TCGA-CV-6942	4282	0	0.303081	0.365927	9
TCGA-CV-5430	4241	0	0.176453	0.279327	7
TCGA-CV-7183	3981	0	-0.273707	-0.287222	6
TCGA-CV-5432	3930	0	-0.167185	0.0268298	6
TCGA-CV-7091	3381	0	-0.0664747	-0.0810014	8
TCGA-CV-5434	3314	1	0.130659	0.108839	7
TCGA-CV-5440	3270	0	-0.267031	-0.176357	7
TCGA-BB-4223	3221	0	0.228096	0.306132	7
TCGA-CV-7423	3059	1	-0.294479	-0.270793	7
TCGA-CV-7250	2900	1	-0.100423	-0.0145579	6
TCGA-CV-5441	2886	0	-0.10806	-0.0539115	7
TCGA-CV-5443	2784	0	0.269739	0.376403	7
TCGA-CV-6933	2741	1	0.00977639	0.0479123	5
TCGA-CV-7238	2727	0	0.178814	0.311723	8
TCGA-CV-7411	2717	1	-0.104054	-0.0149343	8
TCGA-CV-A45Y	2703	1	0.274338	0.369171	8
TCGA-CV-5973	2641	0	-0.196116	-0.130433	5
TCGA-CV-7432	2570	1	-0.246887	-0.192968	7
TCGA-CR-5243	2562	0	0.122162	0.23662	8
TCGA-CV-5444	2437	0	0.206875	0.183275	8
TCGA-CQ-7072	2359	0	-0.136201	-0.175705	6
TCGA-CV-7235	2347	0	0.134255	0.196738	9
TCGA-CV-5442	2327	0	-0.26842	-0.259293	4
TCGA-CV-5435	2319	1	-0.301867	-0.239117	7
TCGA-P3-A6T2	2298	0	-0.224472	-0.127275	8
TCGA-UF-A7JA	2265	0	-0.273246	-0.208629	7
TCGA-CN-4741	2239	0	-0.114379	0.0366208	8
TCGA-P3-A5QA	2182	0	-0.286785	-0.260666	8
TCGA-CN-5360	2169	0	0.274036	0.356458	8
TCGA-CV-7178	2166	1	0.15107	0.135514	8
TCGA-BB-8596	2161	0	0.157858	0.189531	6
TCGA-CQ-5329	2143	0	0.0563201	0.0888152	8
TCGA-CQ-7063	2133	0	0.249624	0.254055	9
TCGA-CN-5361	2120	1	-0.102569	-0.0490011	8
TCGA-BA-5559	2083	1	0.342032	0.350258	9
TCGA-CV-A461	2064	1	0.28393	0.349151	9
TCGA-CQ-6222	2016	0	0.273943	0.302704	8
TCGA-BB-7870	2016	0	-0.18817	0.0334601	7
TCGA-CV-6954	2002	1	-0.0582367	0.0108229	8
TCGA-BA-5558	1995	0	0.109222	0.124247	7
TCGA-CV-7089	1972	1	-0.0488496	0.0433296	9
TCGA-UF-A718	1971	0	0.0183287	0.206833	8
TCGA-CV-6436	1899	0	0.144592	0.198044	8
TCGA-CQ-5330	1897	0	0.233257	0.184014	7
TCGA-CV-5977	1840	0	-0.227264	-0.170908	9
TCGA-CV-A460	1838	1	0.249466	0.34625	7
TCGA-DQ-5624	1778	0	-0.0693804	0.0847092	7
TCGA-CR-6467	1777	0	0.309402	0.343541	7
TCGA-BA-5153	1762	1	0.195891	0.311712	8
TCGA-CV-7406	1748	1	-0.268813	-0.195482	5
TCGA-CN-4735	1737	0	0.163434	0.28102	7
TCGA-CN-5374	1732	1	0.24195	0.369304	8
TCGA-CN-4728	1724	0	0.238934	0.274338	7
TCGA-CV-A464	1722	0	0.0248239	0.107696	9
TCGA-CQ-6224	1721	0	0.0465762	0.0670691	7
TCGA-CV-7425	1718	1	0.0643016	0.0600299	9
TCGA-CN-4723	1699	0	0.0282461	0.190325	8
TCGA-CN-4734	1690	0	0.154612	0.128743	9
TCGA-UF-A7JF	1686	0	-0.00453555	0.127031	7
TCGA-CV-7428	1671	1	0.0915021	0.12198	8
TCGA-CV-6003	1665	0	-0.246031	-0.158704	8
TCGA-CR-5248	1663	0	0.372292	0.373193	8
TCGA-UF-A719	1663	0	-0.162789	-0.00915453	8
TCGA-CQ-5327	1660	0	0.210649	0.251254	8
TCGA-CV-6953	1641	1	0.0192083	0.0861068	5
TCGA-CQ-7065	1628	0	-0.307713	-0.320154	7
TCGA-CQ-5324	1593	0	-0.0661319	0.109971	7
TCGA-CV-7103	1591	1	-0.184825	-0.13773	5
TCGA-CN-4733	1586	0	0.339642	0.399956	10
TCGA-CN-6023	1584	0	0.25482	0.393959	9
TCGA-CN-5373	1584	0	0.185987	0.238909	9
TCGA-CN-4727	1560	0	-0.281288	-0.375688	7
TCGA-P3-A5QE	1559	0	0.179314	0.29148	9
TCGA-CX-A4AQ	1555	0	0.276965	0.330554	9
TCGA-BB-7864	1527	0	-0.322495	-0.237289	6
TCGA-CN-6010	1523	0	-0.02922	0.105364	8
TCGA-CR-6470	1521	0	0.317384	0.368156	8
TCGA-CV-7261	1512	0	-0.122956	-0.00720716	7
TCGA-CR-7390	1508	0	-0.248049	-0.247459	6
TCGA-UF-A71B	1506	0	-0.0380967	0.0120471	6
TCGA-UF-A71E	1504	1	-0.285539	-0.235318	6
TCGA-CN-4722	1483	0	-0.0444885	0.0622752	7
TCGA-CV-5976	1478	0	-0.23181	-0.151537	7
TCGA-CR-7404	1472	0	0.262501	0.361114	7
TCGA-CV-A45Z	1466	1	0.061539	0.231125	8
TCGA-CQ-5323	1466	0	0.0154756	0.116003	8
TCGA-UF-A71D	1461	0	-0.159882	-0.0833306	7
TCGA-CN-6012	1460	0	0.148488	0.279425	8
TCGA-CV-7254	1459	1	0.307476	0.401318	8
TCGA-CN-6016	1443	0	0.131806	0.0698859	7
TCGA-CR-7367	1440	0	0.0954393	0.195666	6
TCGA-CR-7364	1435	0	-0.0728957	0.0880352	6
TCGA-CR-7386	1430	0	0.236241	0.230272	8
TCGA-P3-A6SX	1430	1	-0.325198	-0.269596	6
TCGA-CQ-6223	1428	0	-0.015926	0.11441	8
TCGA-CR-7392	1425	0	0.245225	0.290973	9
TCGA-DQ-7590	1413	0	0.351712	0.371168	8
TCGA-DQ-7589	1409	0	-0.318725	-0.231577	5
TCGA-CN-5356	1409	0	-0.0620897	-0.0345218	7
TCGA-CQ-5331	1399	0	0.249295	0.297246	9
TCGA-CV-A45W	1398	1	0.249116	0.348371	8
TCGA-CN-4739	1394	1	0.160617	0.228785	7
TCGA-BB-7866	1368	0	0.235288	0.347504	7
TCGA-UF-A7J9	1358	0	-0.137407	0.00899473	6
TCGA-CQ-A4C6	1353	0	0.0411784	0.0755059	9
TCGA-CR-7394	1346	0	0.304489	0.317053	9
TCGA-CV-5979	1315	0	-0.238589	-0.19633	8
TCGA-CQ-7071	1311	0	0.0380415	0.163742	8
TCGA-CQ-7068	1309	0	0.236401	0.27228	9
TCGA-CV-6948	1289	1	-0.0116673	0.123413	7
TCGA-BA-5152	1288	0	0.155493	0.23516	8
TCGA-CN-5355	1278	0	-0.114828	-0.0687863	7
TCGA-CQ-7069	1274	0	-0.205791	-0.162767	7
TCGA-BA-7269	1273	0	-0.14364	0.00369431	6
TCGA-DQ-7596	1265	0	0.167705	0.269463	7
TCGA-CQ-6218	1253	0	0.00210119	0.189889	8
TCGA-CR-7368	1245	0	0.0698419	0.205625	8
TCGA-DQ-7593	1224	0	0.337288	0.331196	9
TCGA-DQ-7594	1218	0	0.198015	0.298996	9
TCGA-CR-6471	1202	1	0.179334	0.164787	8
TCGA-CR-7365	1191	0	-0.200465	-0.177606	7
TCGA-DQ-7595	1190	0	-0.190291	-0.156486	7
TCGA-CN-6994	1183	0	-0.0806702	0.00207737	6
TCGA-CQ-6229	1179	0	-0.00781035	0.084674	9
TCGA-IQ-7631	1172	0	-0.272898	-0.32715	5
TCGA-BB-7872	1168	0	-0.0584107	0.0242947	9
TCGA-CN-4725	1157	0	-0.267257	-0.248123	6
TCGA-CR-5249	1152	0	0.269466	0.379423	9
TCGA-IQ-A61E	1147	0	-0.033477	0.0467477	10
TCGA-DQ-7592	1143	0	-0.0639268	0.00391641	8
TCGA-IQ-A61H	1138	0	-0.195609	-0.116764	6
TCGA-BA-4077	1134	1	0.137747	0.232308	9
TCGA-DQ-5625	1133	1	0.203483	0.186097	9
TCGA-F7-7848	1131	0	0.135735	0.231501	6
TCGA-CR-6473	1125	0	-0.107125	0.133486	6
TCGA-P3-A6SW	1120	0	0.181991	0.306281	10
TCGA-BB-7862	1117	0	-0.203931	-0.0829867	5
TCGA-CV-7242	1095	0	0.172574	0.285258	8
TCGA-CV-7446	1093	1	-0.183258	-0.0298254	7
TCGA-CR-7369	1090	1	-0.0208807	0.00783552	7
TCGA-CV-7407	1081	1	0.109075	0.166661	8
TCGA-CV-A45U	1079	1	-0.10247	0.0790432	8
TCGA-CR-7401	1077	0	-0.0440701	-0.00734529	8
TCGA-CV-A6JE	1075	0	0.0818914	0.211678	9
TCGA-CN-6992	1066	0	-0.128438	-0.0514252	6
TCGA-CN-A497	1065	0	-0.0222105	0.165039	7
TCGA-HL-7533	1057	0	0.036073	0.157401	10
TCGA-CR-6472	1050	0	-0.125772	0.139959	5
TCGA-CX-7219	1045	0	0.091792	0.224752	7
TCGA-CN-6019	1038	0	0.223931	0.264872	6
TCGA-CV-7422	1037	1	0.00373665	0.13608	7
TCGA-CR-7379	1036	0	-0.10241	0.0173259	6
TCGA-DQ-5630	1030	0	0.227644	0.292441	9
TCGA-HD-7229	1027	0	-0.0115492	0.164974	9
TCGA-BB-7863	1025	0	-0.232567	-0.188407	7
TCGA-CQ-A4CD	1022	0	-0.0319625	0.122814	8
TCGA-IQ-A61J	1021	0	0.0722014	0.0278292	8
TCGA-CQ-6221	1000	0	-0.0962949	-0.233763	7
TCGA-CN-4731	998	1	-0.177799	-0.136825	8
TCGA-CR-7385	997	0	0.290031	0.378399	7
TCGA-F7-8298	995	0	-0.186945	-0.134477	7
TCGA-UF-A7JT	993	1	0.257606	0.27115	9
TCGA-CR-7393	993	0	0.285458	0.31178	7
TCGA-CN-6997	988	1	-0.224238	-0.100727	6
TCGA-T2-A6X2	987	0	0.0315122	0.0159256	8
TCGA-CQ-6220	985	1	-0.0713178	0.00499437	9
TCGA-CN-6989	980	1	0.106406	0.0597157	7
TCGA-CR-7376	972	0	0.33861	0.357715	8
TCGA-CN-A63U	964	0	-0.217441	-0.13669	7
TCGA-CV-7243	954	0	-0.274791	-0.222238	8
TCGA-CQ-A4CI	950	0	-0.305574	-0.237029	7
TCGA-F7-A50J	947	0	-0.0411402	0.0899446	8
TCGA-DQ-5629	941	1	-0.29427	-0.212965	7
TCGA-CN-6011	933	0	-0.103706	-0.0425252	8
TCGA-CR-7395	930	0	0.269042	0.29067	9
TCGA-CV-7568	927	1	-0.178144	-0.0735152	7
TCGA-BA-A4II	918	0	-0.0405233	0.0982812	7
TCGA-CV-6951	915	1	-0.284076	-0.192202	6
TCGA-MT-A67A	914	0	-0.0477835	0.0543259	7
TCGA-CR-7391	913	0	0.261246	0.313334	8
TCGA-CR-7402	911	0	-0.0208794	0.143182	8
TCGA-P3-A5Q5	910	0	0.381203	0.376639	8
TCGA-CV-A6JN	906	0	0.0281807	0.120664	9
TCGA-CN-A49B	904	0	0.155744	0.23548	8
TCGA-CQ-A4CE	897	0	0.00838038	0.0709558	8
TCGA-UF-A7JH	896	0	0.0923938	0.14836	8
TCGA-BA-A4IF	895	0	-0.255569	-0.235732	7
TCGA-CQ-A4CB	893	0	0.0198101	0.120878	8
TCGA-CR-7373	889	0	0.156123	0.211589	9
TCGA-P3-A6T5	882	1	-0.0974784	-0.0282599	7
TCGA-D6-A6EK	875	0	0.199698	0.30302	9
TCGA-HD-7753	866	0	-0.0909586	-0.0528336	8
TCGA-CV-6960	862	1	-0.253807	-0.20855	6
TCGA-BA-A4IG	855	0	0.045037	0.163482	7
TCGA-CN-6017	853	1	0.354489	0.410944	10
TCGA-CV-A6JT	852	0	0.0498862	0.125498	8
TCGA-CV-A45O	851	0	0.0305883	0.132651	8
TCGA-BA-A6D8	850	0	-0.0833399	0.0390584	5
TCGA-CN-4740	839	1	0.208083	0.205755	6
TCGA-HD-7832	836	0	-0.0764499	0.0469806	8
TCGA-HD-7917	836	1	-0.240594	-0.10519	7
TCGA-QK-A6V9	833	0	0.170851	0.324924	9
TCGA-BB-A5HZ	827	0	-0.215885	-0.172043	7
TCGA-CR-7388	823	1	0.183366	0.244472	7
TCGA-CN-4730	817	0	-0.283197	-0.326519	6
TCGA-BA-5149	806	1	-0.148619	-0.0226209	8
TCGA-CV-6940	804	1	-0.196546	-0.196183	5
TCGA-CR-5250	799	0	0.11598	0.236807	7
TCGA-CV-7245	797	0	-0.20662	-0.241842	7
TCGA-CR-7382	796	0	0.285924	0.306243	8
TCGA-CV-7418	789	1	-0.0400882	0.142407	7
TCGA-HD-7754	783	0	-0.106894	-0.0101621	5
TCGA-BB-A5HU	782	0	-0.149374	-0.0528525	6
TCGA-D6-6516	773	0	0.0574911	0.11084	8
TCGA-CN-A498	773	1	-0.0726886	0.15381	8
TCGA-D6-8569	770	0	-0.0496142	0.0565333	8
TCGA-CV-7416	763	1	-0.194343	-0.225196	6
TCGA-CR-7372	759	0	-0.117715	-0.0473652	7
TCGA-D6-8568	759	0	-0.0408097	0.0489659	8
TCGA-F7-A61V	759	0	-0.123734	-0.0051975	8
TCGA-D6-A6EO	759	0	-0.221102	-0.139412	7
TCGA-CR-7397	754	0	0.0842433	0.10863	7
TCGA-BB-7871	750	0	-0.105941	0.0187099	7
TCGA-CN-A6V3	742	0	0.0258928	0.204357	8
TCGA-UF-A7JD	739	1	-0.179508	-0.211375	6
TCGA-CN-6013	727	1	0.299215	0.354435	9
TCGA-BA-5556	725	0	0.257693	0.317131	9
TCGA-BA-5151	722	0	0.0374156	0.0914641	7
TCGA-CN-A499	717	0	0.162744	0.264019	8
TCGA-CV-A6JZ	714	0	0.302627	0.250417	9
TCGA-CN-A6UY	713	0	0.181129	0.307354	9
TCGA-D6-A74Q	710	0	-0.00188547	0.134103	8
TCGA-CQ-A4C9	707	0	-0.152934	-0.0438118	7
TCGA-QK-A6IF	704	0	0.299581	0.381999	8
TCGA-CV-5971	701	0	0.247742	0.253949	7
TCGA-D6-6823	701	0	-0.195486	-0.150235	7
TCGA-CV-7415	695	1	0.0276268	0.164987	10
TCGA-HD-8635	695	0	-0.0595245	0.0197716	7
TCGA-CR-6491	693	0	-0.149672	-0.0327478	8
TCGA-D6-A6EN	687	0	0.225934	0.282266	9
TCGA-CV-A6K1	685	0	-0.0683731	0.0578659	8
TCGA-BB-7861	682	0	0.408139	0.406431	8
TCGA-UF-A7JS	680	1	0.0684396	0.135533	7
TCGA-CN-A63V	679	0	-0.137769	-0.159952	5
TCGA-CV-7440	675	1	-0.17422	-0.109437	7
TCGA-HD-8314	670	0	0.191476	0.239193	6
TCGA-HD-7831	667	0	-0.143695	-0.156255	7
TCGA-CV-6939	666	1	0.157271	0.31107	8
TCGA-CV-7177	663	1	-0.209552	-0.180352	6
TCGA-F7-8489	658	0	0.191203	0.266868	10
TCGA-CQ-5325	654	1	0.320273	0.339016	10
TCGA-QK-A6IH	653	0	-0.196958	-0.16177	6
TCGA-CV-A6JY	646	0	-0.216314	-0.153035	7
TCGA-CN-A49C	645	0	-0.0308662	0.152317	7
TCGA-QK-A652	645	0	0.141256	0.157369	8
TCGA-BA-6869	644	0	-0.136624	0.0567391	8
TCGA-QK-A6VB	641	0	-0.299446	-0.309012	5
TCGA-QK-A64Z	641	1	-0.18824	-0.045147	8
TCGA-CV-6433	641	0	0.277019	0.328385	8
TCGA-CV-A45P	639	0	-0.186761	-0.0479475	8
TCGA-H7-A76A	637	0	0.38209	0.393507	8
TCGA-CN-A6V6	635	0	0.282166	0.387608	9
TCGA-UF-A7JO	631	1	0.282963	0.265815	8
TCGA-WA-A7GZ	625	1	-0.259741	-0.186961	7
TCGA-CN-4737	625	0	-0.106919	-0.160749	6
TCGA-BB-8601	624	0	-0.332087	-0.207667	5
TCGA-CV-6937	624	1	-0.195629	-0.212236	7
TCGA-BA-A6DL	623	0	-0.144705	0.0453095	7
TCGA-BA-5557	623	0	0.1838	0.120136	6
TCGA-DQ-7591	622	0	0.230068	0.332207	8
TCGA-BA-A4IH	622	0	-0.0799343	0.13241	8
TCGA-TN-A7HL	619	0	0.356147	0.402325	8
TCGA-F7-A623	616	0	-0.0801715	0.115946	7
TCGA-F7-A50G	616	0	0.17255	0.204964	9
TCGA-CV-A6K0	606	0	0.264994	0.296211	9
TCGA-CR-7380	606	1	0.00465582	0.00400037	8
TCGA-CN-A6V1	603	0	0.41276	0.417181	10
TCGA-CV-6943	602	1	0.352114	0.404465	9
TCGA-CV-7433	601	1	0.273264	0.263504	8
TCGA-QK-A6VC	600	0	0.189113	0.32354	9
TCGA-CN-A6V7	594	0	-0.101535	0.140278	5
TCGA-KU-A6H7	586	0	0.264833	0.339305	8
TCGA-CV-5436	584	1	-0.160436	-0.0258656	8
TCGA-CN-6018	580	1	0.120348	0.178803	8
TCGA-IQ-A6SG	579	0	-0.278821	-0.21849	4
TCGA-P3-A6T0	578	0	-0.323963	-0.340118	6
TCGA-CV-7247	577	1	-0.31121	-0.292227	6
TCGA-P3-A6T3	577	1	-0.300437	-0.287785	7
TCGA-F7-A61S	576	0	0.0915024	0.24211	10
TCGA-CX-7086	573	0	-0.143466	0.0396137	7
TCGA-CV-7095	572	1	-0.153446	-0.0414662	7
TCGA-D6-6827	568	0	-0.187799	0.00893244	6
TCGA-CR-6474	564	1	0.0257887	0.0672425	7
TCGA-CV-7263	560	1	0.122928	0.150654	7
TCGA-BB-4228	559	0	-0.0466272	0.132066	6
TCGA-KU-A66T	552	0	-0.333287	-0.273848	5
TCGA-UF-A7JJ	549	0	0.293731	0.373053	8
TCGA-DQ-5631	548	1	-0.253129	-0.220408	7
TCGA-MZ-A7D7	547	0	-0.279393	-0.19484	6
TCGA-UF-A7JC	546	1	-0.296342	-0.218783	7
TCGA-CV-5439	546	1	-0.0438249	0.116601	9
TCGA-CV-5966	545	1	0.048474	0.0552468	9
TCGA-F7-A620	543	0	0.198441	0.277808	10
TCGA-CV-7409	543	1	0.0298102	0.152472	9
TCGA-QK-A8ZB	542	0	-0.133147	0.0900476	7
TCGA-D6-A4Z9	539	0	-0.0709915	0.0137101	8
TCGA-CN-6996	530	1	0.248672	0.26248	9
TCGA-CN-A49A	526	1	-0.340204	-0.257771	5
TCGA-CV-5431	522	1	0.263706	0.346047	8
TCGA-CV-7248	521	1	0.113699	0.143282	7
TCGA-CR-7383	521	1	0.210376	0.24458	8
TCGA-BA-5555	520	0	-0.0578027	0.172514	9
TCGA-UP-A6WW	518	0	0.104179	0.282466	7
TCGA-RS-A6TP	516	0	-0.144011	-0.0514523	9
TCGA-CR-6477	514	0	0.142309	0.140674	7
TCGA-CQ-7067	509	0	-0.0753121	0.0173422	8
TCGA-CV-7437	506	1	-0.229075	-0.0856572	7
TCGA-BA-A8YP	499	0	-0.193164	-0.0125888	6
TCGA-CV-7430	495	1	-0.30709	-0.232466	6
TCGA-CN-5364	493	1	-0.0315451	-0.00264886	7
TCGA-D6-6825	491	0	0.251649	0.269403	9
TCGA-MZ-A6I9	489	1	-0.042382	0.159105	6
TCGA-P3-A6T7	487	1	-0.133955	-0.0434461	8
TCGA-IQ-7630	485	0	-0.0973296	-0.0342212	8
TCGA-T2-A6WZ	484	1	-0.0316427	0.0428584	8
TCGA-P3-A5Q6	480	1	-0.200406	-0.126013	7
TCGA-CR-6492	479	0	0.0465639	0.217943	8
TCGA-CQ-6219	479	1	0.214683	0.270549	9
TCGA-BA-6868	472	1	-0.288626	-0.297755	7
TCGA-IQ-A6SH	471	0	0.0160396	0.171431	9
TCGA-MT-A7BN	469	0	0.12365	0.242216	7
TCGA-QK-AA3J	466	0	-0.110133	0.105353	8
TCGA-CV-A468	464	1	0.313298	0.357845	8
TCGA-BA-4074	462	1	-0.139074	-0.138816	7
TCGA-H7-8501	461	0	0.2722	0.30538	10
TCGA-CV-6950	459	1	-0.151343	-0.0265427	8
TCGA-H7-8502	458	0	-0.181106	-0.121035	7
TCGA-CQ-6228	456	1	-0.187484	-0.0988067	6
TCGA-CV-7424	453	1	0.0219741	0.163928	7
TCGA-BA-6870	451	1	0.0705807	0.100708	9
TCGA-QK-A8Z9	449	1	0.11177	0.139986	8
TCGA-HD-8224	446	1	-0.142478	-0.220825	6
TCGA-WA-A7H4	443	0	-0.110216	-0.000966914	8
TCGA-IQ-7632	441	0	-0.232879	-0.0583723	7
TCGA-BA-A6DE	440	0	-0.185451	-0.121379	8
TCGA-MT-A51W	437	0	-0.0854113	-0.01582	8
TCGA-CN-4738	436	1	0.161136	0.261654	8
TCGA-CQ-A4CG	430	1	-0.27454	-0.243635	7
TCGA-DQ-7588	427	1	-0.327274	-0.323716	7
TCGA-D6-A6EP	424	0	-0.139394	-0.155218	6
TCGA-UF-A7JK	424	1	-0.344035	-0.313805	7
TCGA-HD-A633	421	0	-0.257199	-0.23499	7
TCGA-IQ-A61O	421	1	0.0151	-0.0746311	7
TCGA-T3-A92M	417	0	0.146682	0.187438	8
TCGA-BA-4076	415	1	-0.247084	-0.175269	7
TCGA-H7-A6C4	414	1	0.019866	0.144902	9
TCGA-TN-A7HI	412	0	0.194979	0.315945	7
TCGA-BA-A6DJ	407	1	0.0323881	0.0923768	9
TCGA-H7-7774	407	0	0.0709729	0.16989	9
TCGA-CV-5970	406	1	-0.071692	0.121977	7
TCGA-KU-A66S	406	1	-0.132463	-0.0541445	8
TCGA-TN-A7HJ	403	0	-0.154394	0.0125563	7
TCGA-D6-6515	403	1	0.31581	0.349086	9
TCGA-CQ-6225	403	1	-0.29066	-0.261386	5
TCGA-P3-A6T8	400	0	-0.235612	-0.263539	7
TCGA-CN-4742	397	1	-0.0482296	0.0685805	7
TCGA-P3-A6T6	395	1	-0.235045	-0.136021	8
TCGA-CN-4736	395	1	0.242708	0.252974	9
TCGA-BB-A6UM	393	0	0.0569777	0.235401	9
TCGA-CV-7104	393	1	0.0922689	0.171637	8
TCGA-QK-A8Z7	392	0	-0.189721	-0.0460814	6
TCGA-CR-7389	392	0	0.0155054	0.0802078	9
TCGA-CN-4729	392	0	-0.0737407	-0.018588	8
TCGA-D6-A6ES	389	0	-0.0731107	0.00618337	6
TCGA-QK-A6IJ	387	0	0.0462627	0.161342	9
TCGA-RS-A6TO	387	1	-0.00665788	0.120843	8
TCGA-C9-A480	386	0	-0.0958201	-0.00924662	7
TCGA-CV-7097	385	1	0.0392115	0.0544505	7
TCGA-HD-8634	385	1	-0.119701	-0.0653087	8
TCGA-BA-6872	384	1	-0.141228	-0.121682	7
TCGA-MT-A67F	384	0	0.336511	0.327903	10
TCGA-CR-6488	379	0	0.139026	0.110095	6
TCGA-CQ-A4CH	379	1	-0.146668	-0.185171	5
TCGA-F7-A624	378	0	0.306314	0.353419	9
TCGA-CN-A63W	377	1	-0.200956	-0.115014	8
TCGA-CN-5359	377	1	0.265078	0.262654	7
TCGA-D6-A4ZB	376	0	-0.10908	0.0097856	7
TCGA-QK-A8ZA	371	1	-0.279776	-0.204211	7
TCGA-D6-A6EQ	368	0	0.097408	0.228089	7
TCGA-CN-A641	367	0	-0.189604	-0.195094	6
TCGA-CV-6945	366	1	-0.291559	-0.250609	7
TCGA-CR-6480	362	0	-0.0224046	0.238597	8
TCGA-CV-7253	361	1	-0.297933	-0.336719	7
TCGA-CN-5366	360	1	-0.0280884	0.0482617	7
TCGA-IQ-A61G	360	0	-0.259394	-0.235399	8
TCGA-F7-A622	359	1	-0.23524	-0.218918	7
TCGA-CR-5247	358	0	-0.303228	-0.359478	7
TCGA-CN-6998	357	1	-0.142511	-0.0550572	8
TCGA-CR-6484	354	0	0.308348	0.33388	9
TCGA-CQ-A4C7	353	1	-0.158626	-0.076156	8
TCGA-CN-5367	352	1	-0.128469	-0.0780302	7
TCGA-CN-5365	351	1	0.00327393	0.0301422	9
TCGA-BA-A6DA	351	0	-0.0455447	0.0604253	7
TCGA-D6-6826	348	1	0.141089	0.168926	6
TCGA-CR-6482	345	0	0.336529	0.381982	9
TCGA-CV-6941	342	1	-0.0526882	0.0746934	7
TCGA-CQ-5333	341	1	0.301774	0.294145	8
TCGA-CN-6024	337	1	-0.325549	-0.299053	5
TCGA-BA-A6DI	336	1	-0.231502	-0.0198637	8
TCGA-CV-6955	334	1	0.116838	0.141113	9
TCGA-P3-A5QF	330	1	-0.0987668	0.0259983	7
TCGA-KU-A6H8	327	1	0.0673918	0.0992942	7
TCGA-CV-7180	327	1	-0.174807	-0.137781	7
TCGA-BB-A5HY	321	1	-0.272427	-0.174968	7
TCGA-CX-7085	321	0	0.305978	0.309992	8
TCGA-CN-6988	318	0	-0.31469	-0.286171	6
TCGA-CQ-5332	317	1	-0.194372	-0.131357	5
TCGA-CV-A6K2	317	1	-0.0517832	0.00829867	7
TCGA-CR-6481	311	0	0.387419	0.391538	8
TCGA-CV-6935	295	1	-0.235982	-0.141557	6
TCGA-CV-7413	294	1	0.0171774	0.109194	8
TCGA-CV-6441	292	1	-0.259472	-0.193101	7
TCGA-D6-6517	292	0	-0.00218133	0.0924337	8
TCGA-QK-A6II	284	1	-0.105042	-0.0142735	9
TCGA-BA-4075	283	1	-0.191976	-0.262369	7
TCGA-CR-6493	282	1	-0.258579	-0.169808	8
TCGA-CN-6022	281	1	0.0464509	0.0375282	6
TCGA-CR-7377	279	1	0.283429	0.306598	9
TCGA-BB-4224	278	0	-0.187147	-0.171474	6
TCGA-BA-4078	276	1	-0.023356	0.0895898	7
TCGA-CN-6021	276	1	-0.028476	0.0316183	6
TCGA-CV-7100	274	1	0.0616146	0.144132	8
TCGA-BB-A6UO	268	1	-0.176119	-0.10742	8
TCGA-CN-5358	261	1	0.32862	0.313459	8
TCGA-CN-5370	259	1	0.222846	0.228704	8
TCGA-CV-6959	256	1	0.0268272	0.0778162	8
TCGA-QK-AA3K	253	0	0.116025	0.192229	8
TCGA-CN-5363	253	1	0.0338661	0.147133	9
TCGA-CV-7099	243	1	0.0893455	0.230212	7
TCGA-MT-A51X	242	0	-0.150942	-0.0726973	8
TCGA-CR-6487	234	0	0.38433	0.459379	10
TCGA-D6-A6EM	232	0	0.1952	0.243218	9
TCGA-CN-A63T	225	0	0.129477	0.241517	8
TCGA-QK-A6IG	222	1	0.00303902	0.114627	9
TCGA-CV-7434	218	1	-0.12278	-0.042964	9
TCGA-MZ-A5BI	217	1	0.292704	0.333889	9
TCGA-CV-6956	217	1	-0.328462	-0.360559	6
TCGA-T2-A6X0	216	0	0.114226	0.275538	8
TCGA-BA-A6DB	216	0	0.30495	0.288132	8
TCGA-CV-A465	215	1	-0.262659	-0.228928	7
TCGA-CV-5978	215	1	0.119368	0.135901	6
TCGA-HD-A6I0	210	0	0.0293042	0.121988	9
TCGA-T2-A6WX	209	1	0.277749	0.343449	9
TCGA-CN-6020	205	1	-0.0339067	0.0714595	7
TCGA-CV-A45X	198	1	-0.202892	-0.120187	7
TCGA-CV-A6JO	197	1	0.101915	0.133832	9
TCGA-CV-A6JM	194	1	-0.082519	0.0174694	6
TCGA-CV-7438	194	1	-0.0245026	0.0687565	8
TCGA-C9-A47Z	191	1	-0.178046	-0.0621073	9
TCGA-BB-4217	187	0	0.285752	0.290627	8
TCGA-CV-6952	185	1	0.0167365	0.156933	9
TCGA-CR-6478	183	1	0.291894	0.320915	9
TCGA-CV-A6JD	182	1	0.142153	0.178901	9
TCGA-CR-7399	181	0	0.241824	0.273325	8
TCGA-BA-A6DD	173	1	0.147397	0.315298	8
TCGA-QK-A8Z8	171	1	-0.149868	-0.00733717	8
TCGA-CV-6936	166	1	-0.0333905	0.0749101	8
TCGA-CV-7101	160	1	0.115571	0.206627	7
TCGA-CR-7398	156	0	-0.0929959	-0.0611295	6
TCGA-CV-7252	151	1	-0.0800515	-0.0237937	8
TCGA-BB-4225	146	0	0.210488	0.309125	8
TCGA-CV-7236	144	1	-0.146214	-0.0379778	7
TCGA-CV-6938	144	1	0.216964	0.212282	8
TCGA-CN-4726	142	1	-0.127459	-0.141424	7
TCGA-BB-4227	134	0	-0.275796	-0.208981	5
TCGA-HD-A634	130	1	-0.267229	-0.352791	5
TCGA-CQ-5334	129	1	0.201016	0.209276	9
TCGA-CQ-6227	129	1	-0.0994399	-0.075097	7
TCGA-CV-6962	126	1	-0.329659	-0.280741	5
TCGA-BA-6873	122	0	-0.0605654	-0.0198366	9
TCGA-CN-6995	112	1	0.152148	0.190398	9
TCGA-HD-A6HZ	111	0	0.214362	0.28762	8
TCGA-CV-A6JU	110	0	-0.0964735	0.0163536	8
TCGA-BA-6871	108	1	0.0419366	0.118719	8
TCGA-CV-7429	107	1	-0.0647884	-0.0532155	7
TCGA-CR-7370	105	0	-0.125287	0.102322	7
TCGA-4P-AA8J	102	0	0.11129	0.220202	7
TCGA-T3-A92N	95	1	-0.063051	-0.0213236	7
TCGA-CR-7371	94	1	0.129252	0.169917	7
TCGA-F7-A50I	92	0	-0.0827441	0.117032	8
TCGA-UF-A7JV	90	1	0.0640872	0.140704	8
TCGA-CQ-5326	89	1	-0.0902987	-0.0779435	7
TCGA-UF-A71A	86	1	-0.280822	-0.231816	5
TCGA-CN-A642	82	1	0.0629628	0.163742	8
TCGA-D6-6824	77	0	0.238015	0.327424	7
TCGA-CV-6961	76	1	-0.140469	-0.0989285	8
TCGA-BA-A6DG	69	1	0.060677	-0.0202673	6
TCGA-CV-6934	65	1	0.232354	0.235588	8
TCGA-CV-7255	64	1	-0.316025	-0.306327	7
TCGA-P3-A6T4	62	1	-0.200043	-0.0561947	8
TCGA-CV-7102	56	1	-0.00487337	-0.0789998	7
TCGA-MT-A67D	56	0	0.110367	0.207136	8
TCGA-CV-A45V	32	1	0.0387329	0.130081	8
TCGA-CR-7374	30	0	0.0430866	0.180317	8
TCGA-CV-A463	23	1	-0.147054	-0.0450143	8
TCGA-CV-7414	14	1	-0.171593	-0.0788996	7
TCGA-F7-A61W	14	0	-0.311289	-0.315655	8
TCGA-HD-A4C1	11	0	-0.192005	-0.166269	8
TCGA-CX-7082	11	1	-0.156991	-0.0800642	7
TCGA-IQ-A61I	2	1	0.133073	0.345651	8
TCGA-CV-7421	2	1	-0.237663	-0.185271	5
TCGA-CN-5369	1	1	0.269916	0.27885	8
